# Supplementary material for: NanoPASS: an easy-to-use user interface for nanoparticle dosimetry with the 3DSDD model
Source: Part Fibre Toxicol. 2020 Sep 18;17:45. doi: 10.1186/s12989-020-00368-w (PMC7502021; doi:10.1186/s12989-020-00368-w)
Supplement: Supplementary file 2 — Additional file 2. [file 12989_2020_368_MOESM2_ESM.gz]

Archive with 24 entries (21 files):
- NanoPASS/DESCRIPTION
- NanoPASS/NAMESPACE
- NanoPASS/R
- NanoPASS/R/NanoPASS.R
- NanoPASS/R/ThreeDSDD.R
- NanoPASS/R/add_step_parallel.R
- NanoPASS/R/cart2polar.R
- NanoPASS/R/cart2polar_m.R
- NanoPASS/R/example_distribution.R
- NanoPASS/R/polar2cart.R
- NanoPASS/R/polar2cart_m.R
- NanoPASS/R/utils-pipe.R
- NanoPASS/README.md
- NanoPASS/data
- NanoPASS/data/example_distribution.rda
- NanoPASS/man
- NanoPASS/man/NanoPASS.Rd
- NanoPASS/man/ThreeDSDD.Rd
- NanoPASS/man/cart2polar.Rd
- NanoPASS/man/cart2polar_m.Rd
- NanoPASS/man/example_distribution.Rd
- NanoPASS/man/pipe.Rd
- NanoPASS/man/polar2cart.Rd
- NanoPASS/man/polar2cart_m.Rd
