# Supplementary material for: NanoPASS: an easy-to-use user interface for nanoparticle dosimetry with the 3DSDD model
Source: Part Fibre Toxicol. 2020 Sep 18;17:45. doi: 10.1186/s12989-020-00368-w (PMC7502021; doi:10.1186/s12989-020-00368-w)
Supplement: Supplementary file 2 — Additional file 2. [file 12989_2020_368_MOESM2_ESM.gz › NanoPASS/DESCRIPTION]

Package: NanoPASS
Title: Nano-Particle Administration Sedimentation Simulator
Version: 0.1.15.2
Authors@R: 
    person(given = "Falko",
           family = "Frenzel",
           role = c("aut", "cre"),
           email = "falko.frenzel@bfr.bund.de")
Description: The Nano-Particle Administration Sedimentation Simulator (NanoPASS) is a package which intends to simulate the sedimentation process of nano particles in a cell culture well. By simulating this process the experimentator can estimate the effective dose over time the cells are exposed to. Also, this gives an idea on at which time point the cells are exposed to the calculated concentration of sedimenting particles.
License: GPL-3
Encoding: UTF-8
LazyData: true
RoxygenNote: 7.1.0
Depends: R (>= 3.1.0)
Suggests: testthat (>= 2.1.0)
Imports: magrittr, data.table, dplyr, plotly, shiny, shinyFiles,
        BBmisc, ggplot2, miniUI, plot3D, stringr, threejs, crayon,
        jsonlite, rgl, readr, Cairo, lifecycle
URL: https://github.com/Kusamasta/NanoPASS
BugReports: https://github.com/Kusamasta/NanoPASS/issues
NeedsCompilation: no
Packaged: 2020-05-07 13:21:38 UTC; fg63
Author: Falko Frenzel [aut, cre]
Maintainer: Falko Frenzel <falko.frenzel@bfr.bund.de>
