# Supplementary material for: NanoPASS: an easy-to-use user interface for nanoparticle dosimetry with the 3DSDD model
Source: Part Fibre Toxicol. 2020 Sep 18;17:45. doi: 10.1186/s12989-020-00368-w (PMC7502021; doi:10.1186/s12989-020-00368-w)
Supplement: Supplementary file 2 — Additional file 2. [file 12989_2020_368_MOESM2_ESM.gz › NanoPASS/NAMESPACE]

# Generated by roxygen2: do not edit by hand

export("%>%")
export(ThreeDSDD)
export(cart2polar)
export(cart2polar_m)
export(polar2cart)
export(polar2cart_m)
importFrom(data.table,":=")
importFrom(data.table,data.table)
importFrom(magrittr,"%>%")
importFrom(stats,rnorm)
importFrom(stats,runif)
importFrom(stats,setNames)
importFrom(utils,citation)
importFrom(utils,install.packages)
importFrom(utils,installed.packages)
