# Supplementary material for: NanoPASS: an easy-to-use user interface for nanoparticle dosimetry with the 3DSDD model
Source: Part Fibre Toxicol. 2020 Sep 18;17:45. doi: 10.1186/s12989-020-00368-w (PMC7502021; doi:10.1186/s12989-020-00368-w)
Supplement: Supplementary file 2 — Additional file 2. [file 12989_2020_368_MOESM2_ESM.gz › NanoPASS/R/NanoPASS.R]

#' NanoPASS package
#'
#' Shiny App that simulates the sedimentation behaviour of nano particles in
#' defined solutions.
#' This Simulator is a main step in issues tackling dosimetrics.
#'
#' @docType package
#' @name NanoPASS
#' @importFrom magrittr "%>%"
#' @importFrom stats rnorm runif setNames
#' @importFrom data.table data.table :=
#' @importFrom utils citation installed.packages install.packages
#'
NULL

##
if(getRversion() >= "2.15.1") utils::globalVariables(c("."))
