# Supplementary material for: NanoPASS: an easy-to-use user interface for nanoparticle dosimetry with the 3DSDD model
Source: Part Fibre Toxicol. 2020 Sep 18;17:45. doi: 10.1186/s12989-020-00368-w (PMC7502021; doi:10.1186/s12989-020-00368-w)
Supplement: Supplementary file 2 — Additional file 2. [file 12989_2020_368_MOESM2_ESM.gz › NanoPASS/R/polar2cart.R]

#' Converting polar coordinates into cartesian coordinates.
#'
#' Despite the function \code{\link{polar2cart_m}} this function is build to
#' convert only a single set of \eqn{\phi}, \eqn{\rho} and \emph{z}.
#'
#'@param phi phi angle (\eqn{\phi}) in a polar coordinate system
#'@param rho rho angle (\eqn{\rho}) in a polar coordinate system
#'@param z z-coordinate in a polar coordinate system
#'
#'@examples
#'m <- matrix(data = rnorm(3), ncol = 3)
#'polar2cart(
#'  phi = m[,1],
#'  rho = m[,2],
#'  z = m[,3]
#'  )
#'
#'@export
polar2cart <- function(phi, rho, z){
  x <- rho*cos(phi)
  y <- rho*sin(phi)
  z <- z
  return(
    matrix(data = c(x,y,z), ncol = 3)
  )
}
