# Supplementary material for: NanoPASS: an easy-to-use user interface for nanoparticle dosimetry with the 3DSDD model
Source: Part Fibre Toxicol. 2020 Sep 18;17:45. doi: 10.1186/s12989-020-00368-w (PMC7502021; doi:10.1186/s12989-020-00368-w)
Supplement: Supplementary file 2 — Additional file 2. [file 12989_2020_368_MOESM2_ESM.gz › NanoPASS/R/utils-pipe.R]

#' Pipe operator
#'
#' See \code{magrittr::\link[magrittr]{\%>\%}} for details.
#'
#' @name %>%
#' @rdname pipe
#' @keywords internal
#' @export
#' @importFrom magrittr %>%
#' @usage lhs \%>\% rhs
NULL
