# Supplementary material for: NanoPASS: an easy-to-use user interface for nanoparticle dosimetry with the 3DSDD model
Source: Part Fibre Toxicol. 2020 Sep 18;17:45. doi: 10.1186/s12989-020-00368-w (PMC7502021; doi:10.1186/s12989-020-00368-w)
Supplement: Supplementary file 2 — Additional file 2. [file 12989_2020_368_MOESM2_ESM.gz › NanoPASS/man/NanoPASS.Rd]

% Generated by roxygen2: do not edit by hand
% Please edit documentation in R/NanoPASS.R
\docType{package}
\name{NanoPASS}
\alias{NanoPASS}
\title{NanoPASS package}
\description{
Shiny App that simulates the sedimentation behaviour of nano particles in
defined solutions.
This Simulator is a main step in issues tackling dosimetrics.
}
