# Supplementary material for: NanoPASS: an easy-to-use user interface for nanoparticle dosimetry with the 3DSDD model
Source: Part Fibre Toxicol. 2020 Sep 18;17:45. doi: 10.1186/s12989-020-00368-w (PMC7502021; doi:10.1186/s12989-020-00368-w)
Supplement: Supplementary file 2 — Additional file 2. [file 12989_2020_368_MOESM2_ESM.gz › NanoPASS/man/ThreeDSDD.Rd]

% Generated by roxygen2: do not edit by hand
% Please edit documentation in R/ThreeDSDD.R
\name{ThreeDSDD}
\alias{ThreeDSDD}
\title{The Core Funtion for 3D-sedimentation-diffusion-dosimetry}
\usage{
ThreeDSDD()
}
\description{
This function allows you to start the shiny applett that allows you to modify and edit the simulation parameters.
}
