# Supplementary material for: NanoPASS: an easy-to-use user interface for nanoparticle dosimetry with the 3DSDD model
Source: Part Fibre Toxicol. 2020 Sep 18;17:45. doi: 10.1186/s12989-020-00368-w (PMC7502021; doi:10.1186/s12989-020-00368-w)
Supplement: Supplementary file 2 — Additional file 2. [file 12989_2020_368_MOESM2_ESM.gz › NanoPASS/man/cart2polar.Rd]

% Generated by roxygen2: do not edit by hand
% Please edit documentation in R/cart2polar.R
\name{cart2polar}
\alias{cart2polar}
\title{Convert cartesian coordinates into a polar coordinates.}
\usage{
cart2polar(x, y, z)
}
\arguments{
\item{x}{beeing \emph{x}-coordinate}

\item{y}{beeing \emph{y}-coordinate}

\item{z}{beeing \emph{z}-coordinate}
}
\description{
This function uses a number vector as input with the first number
 to be the \emph{x} coordinate, the second one to be the \emph{y} coordinate
 and the third one to be the \emph{z} coordinate.
 The output will be a number vector with coordinates that describe positions
 in 3D-space using polar coordinate system with:
 \describe{
   \item{phi (\eqn{\phi})}{in the first position}
   \item{rho (\eqn{\rho})}{in the second position}
   \item{z}{in the third position}
 }
}
\examples{
m <- matrix(data = rnorm(30), ncol = 3)
m_cart <- polar2cart_m(m = m)
cart2polar(x = m_cart[1,1], y = m_cart[1,2], z = m_cart[1,3])
}
