# Supplementary material for: NanoPASS: an easy-to-use user interface for nanoparticle dosimetry with the 3DSDD model
Source: Part Fibre Toxicol. 2020 Sep 18;17:45. doi: 10.1186/s12989-020-00368-w (PMC7502021; doi:10.1186/s12989-020-00368-w)
Supplement: Supplementary file 2 — Additional file 2. [file 12989_2020_368_MOESM2_ESM.gz › NanoPASS/man/cart2polar_m.Rd]

% Generated by roxygen2: do not edit by hand
% Please edit documentation in R/cart2polar_m.R
\name{cart2polar_m}
\alias{cart2polar_m}
\title{Convert a cartesian polar system into a polar.}
\usage{
cart2polar_m(m)
}
\arguments{
\item{m}{matrix like object with the first column beeing \emph{x}, second
column beeing \emph{y} and third column beeing \emph{z} coordinate of a
cartesian coordinate system}
}
\description{
This function uses a matrix as input with the first column to be
 the \emph{x} coordinate, the second one to be the \emph{y} coordinate and
 the third one to be the \emph{z} coordinate.
 The output will be a matrix with coordinates that describe positions in
 3D-space using polar coordinate system with:
 \describe{
   \item{phi (\eqn{\phi})}{in the first column}
   \item{rho (\eqn{\rho})}{in the second column}
   \item{z}{in the third column}
 }
}
\examples{
m <- matrix(data = rnorm(30), ncol = 3)
m_cart <- polar2cart_m(m = m)
cart2polar_m(m = m_cart)
}
