# Supplementary material for: NanoPASS: an easy-to-use user interface for nanoparticle dosimetry with the 3DSDD model
Source: Part Fibre Toxicol. 2020 Sep 18;17:45. doi: 10.1186/s12989-020-00368-w (PMC7502021; doi:10.1186/s12989-020-00368-w)
Supplement: Supplementary file 2 — Additional file 2. [file 12989_2020_368_MOESM2_ESM.gz › NanoPASS/man/example_distribution.Rd]

% Generated by roxygen2: do not edit by hand
% Please edit documentation in R/example_distribution.R
\docType{data}
\name{example_distribution}
\alias{example_distribution}
\title{Example Distribution}
\format{
A table like data format with columns 'Diffusion Coefficient' and 'example distribution'.
\describe{
  \item{Diffusion.Coefficient}{}
  \item{example.distribution}{}
}
}
\usage{
data(example_distribution)
}
\description{
This is an example distribution file which was used
at the BfR.
}
\examples{
library(magrittr)
library(readr)
NanoPASS::example_distribution \%>\%
readr::write_csv(
  path = paste(getwd(),
  "example_distribution.csv",
  sep = "/")
  )
 message(paste("File written to: ", getwd(),
   "example_distribution.csv",
   sep = "/"))

}
\keyword{datasets}
