# Supplementary material for: NanoPASS: an easy-to-use user interface for nanoparticle dosimetry with the 3DSDD model
Source: Part Fibre Toxicol. 2020 Sep 18;17:45. doi: 10.1186/s12989-020-00368-w (PMC7502021; doi:10.1186/s12989-020-00368-w)
Supplement: Supplementary file 2 — Additional file 2. [file 12989_2020_368_MOESM2_ESM.gz › NanoPASS/man/pipe.Rd]

% Generated by roxygen2: do not edit by hand
% Please edit documentation in R/utils-pipe.R
\name{\%>\%}
\alias{\%>\%}
\title{Pipe operator}
\usage{
lhs \%>\% rhs
}
\description{
See \code{magrittr::\link[magrittr]{\%>\%}} for details.
}
\keyword{internal}
