# Supplementary material for: NanoPASS: an easy-to-use user interface for nanoparticle dosimetry with the 3DSDD model
Source: Part Fibre Toxicol. 2020 Sep 18;17:45. doi: 10.1186/s12989-020-00368-w (PMC7502021; doi:10.1186/s12989-020-00368-w)
Supplement: Supplementary file 2 — Additional file 2. [file 12989_2020_368_MOESM2_ESM.gz › NanoPASS/man/polar2cart.Rd]

% Generated by roxygen2: do not edit by hand
% Please edit documentation in R/polar2cart.R
\name{polar2cart}
\alias{polar2cart}
\title{Converting polar coordinates into cartesian coordinates.}
\usage{
polar2cart(phi, rho, z)
}
\arguments{
\item{phi}{phi angle (\eqn{\phi}) in a polar coordinate system}

\item{rho}{rho angle (\eqn{\rho}) in a polar coordinate system}

\item{z}{z-coordinate in a polar coordinate system}
}
\description{
Despite the function \code{\link{polar2cart_m}} this function is build to
convert only a single set of \eqn{\phi}, \eqn{\rho} and \emph{z}.
}
\examples{
m <- matrix(data = rnorm(3), ncol = 3)
polar2cart(
 phi = m[,1],
 rho = m[,2],
 z = m[,3]
 )

}
