# Supplementary material for: NanoPASS: an easy-to-use user interface for nanoparticle dosimetry with the 3DSDD model
Source: Part Fibre Toxicol. 2020 Sep 18;17:45. doi: 10.1186/s12989-020-00368-w (PMC7502021; doi:10.1186/s12989-020-00368-w)
Supplement: Supplementary file 2 — Additional file 2. [file 12989_2020_368_MOESM2_ESM.gz › NanoPASS/man/polar2cart_m.Rd]

% Generated by roxygen2: do not edit by hand
% Please edit documentation in R/polar2cart_m.R
\name{polar2cart_m}
\alias{polar2cart_m}
\title{Converting polar coordinates into cartesian coordinates.}
\usage{
polar2cart_m(m)
}
\arguments{
\item{m}{Matrix with the dimension of dim(3,n)}
}
\description{
This function converts the coordinate system from a polar one to a cartesian.
It uses a matrix with three columns as an input whereas the first row is seen
 as the \eqn{\phi}, the second as the \eqn{\rho} and the third one as the \emph{z} coordinate.
}
\examples{
m <- matrix(data = rnorm(30), ncol = 3)
polar2cart_m(m = m)
}
